# Supplementary material for: Identification and Validation of a Five-Gene Diagnostic Signature for Preeclampsia
Source: Front Genet. 2022 Jun 14;13:910556. doi: 10.3389/fgene.2022.910556 (PMC9237423; doi:10.3389/fgene.2022.910556)
Supplement: Supplementary file 1 [file Table1.XLSX]

## Sheet: Sheet1
	logFC	AveExpr	t	P.Value	adj.P.Val	B
ENSG00000167767	-0.61931	9.58004	-6.12445	7.96819e-08	4.30165e-05	7.84224
ENSG00000124491	-0.68007	9.66894	-5.80666	2.68313e-07	8.7079e-05	6.70311
ENSG00000136167	-0.654741	9.92635	-5.56872	6.59666e-07	0.000151352	5.85957
ENSG00000128340	-0.678843	8.20426	-4.95983	6.27878e-06	0.00066221	3.75058
ENSG00000184009	-0.750457	11.4597	-4.83478	9.86785e-06	0.000896656	3.32844
ENSG00000101825	-0.835461	8.08398	-4.32838	5.87903e-05	0.00313835	1.66736
ENSG00000171388	-0.652011	7.52591	-4.30636	6.34155e-05	0.00331622	1.59711
ENSG00000197903	-0.682397	8.87115	-4.28119	6.91353e-05	0.00351518	1.51703
ENSG00000011600	-0.600958	10.4051	-4.27472	7.06839e-05	0.00353691	1.49649
ENSG00000155659	-0.601712	8.08022	-4.23247	8.16607e-05	0.00386471	1.36271
ENSG00000223609	-1.11603	7.83841	-4.12724	0.000116664	0.00495687	1.03251
ENSG00000197632	-0.649201	10.5995	-3.978	0.000192099	0.00661955	0.571908
ENSG00000242550	-0.649201	10.5995	-3.978	0.000192099	0.00661955	0.571908
ENSG00000231389	-0.684253	8.56909	-3.63168	0.000589933	0.0137414	-0.459015
ENSG00000145335	-0.682676	8.37996	-3.56734	0.000722443	0.0156783	-0.644255
ENSG00000133742	-0.812757	7.09354	-3.524	0.000827177	0.0172334	-0.767832
ENSG00000204287	-0.690754	9.13102	-3.48772	0.000925827	0.0185722	-0.870559
ENSG00000204010	-0.742654	7.23524	-3.39418	0.00123424	0.0225193	-1.13219
ENSG00000118785	-0.58113	11.5405	-3.35058	0.00140919	0.0246339	-1.25255
ENSG00000163347	-0.767998	9.40918	-3.21722	0.00210112	0.0321383	-1.61413
ENSG00000169877	-0.735296	8.84939	-2.89755	0.00526673	0.0576451	-2.43844
ENSG00000163209	-0.653083	6.33824	-2.64394	0.0104761	0.0918285	-3.04658
ENSG00000206047	-0.953222	7.66722	-2.61939	0.0111744	0.096249	-3.10317
ENSG00000245848	0.623108	10.8037	6.95907	3.13849e-09	8.22956e-06	10.8767
ENSG00000166598	0.647443	11.3034	6.64436	1.06853e-08	1.30752e-05	9.72761
ENSG00000106991	0.923196	10.6679	6.4645	2.14665e-08	1.9669e-05	9.07304
ENSG00000102580	0.680538	7.14668	6.34682	3.38386e-08	2.3004e-05	8.64596
ENSG00000160439	0.891856	9.43099	6.25755	4.77507e-08	2.92155e-05	8.32277
ENSG00000279457	0.747257	8.92833	6.18192	6.3892e-08	3.78302e-05	8.04949
ENSG00000204220	0.6458	7.55407	6.12732	7.88101e-08	4.30165e-05	7.85256
ENSG00000169495	1.09546	6.74669	6.07771	9.5337e-08	4.73344e-05	7.67392
ENSG00000111879	0.748577	7.94736	6.07749	9.54166e-08	4.73344e-05	7.67313
ENSG00000116183	1.03503	7.63917	5.99502	1.30853e-07	6.00452e-05	7.37678
ENSG00000215788	0.705458	7.86074	5.85715	2.21444e-07	8.1292e-05	6.8832
ENSG00000012171	0.621913	12.0149	5.77348	3.04339e-07	9.40626e-05	6.58494
ENSG00000061656	0.622106	6.49362	5.34792	1.50682e-06	0.000265073	5.08562
ENSG00000100650	0.641639	10.701	5.34622	1.51635e-06	0.000265073	5.07971
ENSG00000180448	0.702856	7.00969	5.18897	2.71453e-06	0.000374626	4.53461
ENSG00000123999	0.910518	8.91255	5.09486	3.83638e-06	0.000482307	4.21104
ENSG00000130821	0.653065	7.19498	4.88199	8.32356e-06	0.000815307	3.4873
ENSG00000172889	0.581266	7.56919	4.79586	1.13494e-05	0.000978016	3.19792
ENSG00000174697	2.2047	10.531	4.7603	1.28916e-05	0.0010611	3.07908
ENSG00000138398	0.594065	6.85735	4.50784	3.15209e-05	0.00200891	2.24638
ENSG00000114270	0.596354	6.98625	4.40134	4.56884e-05	0.00262887	1.9014
ENSG00000120211	0.702434	9.30777	4.25492	7.56371e-05	0.00368152	1.43371
ENSG00000143653	0.586232	7.96986	4.24495	7.82586e-05	0.00377017	1.40214
ENSG00000104826	1.24339	11.1454	4.11474	0.000121683	0.00509931	0.993557
ENSG00000070404	1.25465	10.798	4.01548	0.000169627	0.0062022	0.68669
ENSG00000218739	0.582576	8.28612	4.00645	0.000174794	0.0063406	0.659
ENSG00000115816	0.582576	8.28612	4.00645	0.000174794	0.0063406	0.659
ENSG00000240563	0.591355	7.45982	3.94663	0.000213091	0.0070347	0.476289
ENSG00000174792	0.634066	6.72316	3.82283	0.000319598	0.0094161	0.103168
ENSG00000130822	0.845444	7.54419	3.77034	0.000378794	0.010415	-0.0529458
ENSG00000159399	0.754078	6.86646	3.70976	0.00046017	0.0118262	-0.231493
ENSG00000136943	0.581692	8.01737	3.69192	0.000487156	0.0121481	-0.283728
ENSG00000167992	0.581201	7.12899	3.64367	0.000567951	0.0134861	-0.424265
ENSG00000189052	0.96179	10.8907	3.10861	0.00288909	0.0390621	-1.90109
ENSG00000213030	0.948563	10.7	3.08056	0.00313348	0.0409049	-1.97405
ENSG00000256870	0.648671	7.32175	3.03122	0.00361094	0.0449537	-2.10128
ENSG00000100941	0.588719	7.74162	2.65412	0.0101984	0.090256	-3.02299
ENSG00000121898	0.663618	8.34115	2.6441	0.0104717	0.0918285	-3.04621
